# Supplementary material for: A Comparative In Vitro Digestion Study of Three Lipid Delivery Systems for Arachidonic and Docosahexaenoic Acids Intended to Be Used for Preterm Infants
Source: Molecules. 2024 Dec 21;29(24):6032. doi: 10.3390/molecules29246032 (PMC11679688; doi:10.3390/molecules29246032)
Supplement: Supplementary file 1 [file molecules-29-06032-s001.zip]

Archive with 1 entries (1 files):
- molecules-3306315-supplementary.pdf
